# Supplementary material for: Comparative analysis of cytokine profiles of glaucomatous tears and aqueous humour reveals potential biomarkers for trabeculectomy complications
Source: FEBS Open Bio. 2019 Apr 23;9(5):1020–8. doi: 10.1002/2211-5463.12637 (PMC6487689; doi:10.1002/2211-5463.12637)
Supplement: Supplementary file 1 — Table S1. Raw data obtained by the multiplex analysis of cytokines and chemokines in preoperative tear and aqueous humour samples from patients with glaucoma. [file FEB4-9-1020-s001.xlsx]

## Sheet: abbreviations
Analyte	name of examined analyte with the bead region in brackets
Type	type of sample
B	blank
S	standard
C	control
X	unknown sample
Well	Position of the well on the 96-well plate
FI	mean fluorescence intensity
FI - Bkgd	mean fluorescence intensity minus background fluorescence intensity
Std Dev	standard deviation
%CV	coefficient of variation between technical replicates
Obs Conc	observed concentration
Exp Conc	expected concentration

## Sheet: IL1b (39)
Analyte	Type	Well	FI	FI - Bkgd	Std Dev	%CV	Obs Conc	Exp Conc	(Obs/Exp) * 100	Group	Ratio	Dilution
IL1b (39)	B	A1,B1,F12	12.2	12.2	1.89	15.56						1
IL1b (39)	S1	A3,B3	21109.3	21097.1	445.83	2.11	5356.91	5417	99			1
IL1b (39)	S2	G2,H2	14780.5	14768.3	3343.91	22.64	1379.82	1354.25	102			1
IL1b (39)	S3	E2,F2	7215.8	7203.6	9.55	0.13	332.34	338.56	98			1
IL1b (39)	S4	C2,D2	2707.3	2695.1	197.64	7.33	84.62	84.64	100			1
IL1b (39)	S5	A2,B2	916.3	904.1	19.45	2.15	22.66	21.16	107			1
IL1b (39)	S6	G1,H1	243.3	231.1	32.17	13.92	4.71	5.29	89			1
IL1b (39)	S7	E1,F1	99	86.8	8.49	9.77	1.51	1.32	114			1
IL1b (39)	S8	C1,D1	37	24.8	8.49	34.17	0.31	0.33	95			1
IL1b (39)	C1	C3,D3	18299.3	18287.1	2196.63	12.01	2722.09	0	***			1
IL1b (39)	C2	E3,F3	3961.5	3949.3	5393.1	136.56	139.15	0	***			1
IL1b (39)	C3	G3,H3	52	39.8	26.16	65.68	0.59	0	***			1
IL1b (39)	X1	A4,B4	159.5	147.3	50.2	34.08	70.15					25
IL1b (39)	X2	C4,D4	23.5	11.3	0.71	6.24	*0.18					2
IL1b (39)	X3	E4,F4	159.5	147.3	71.42	48.47	70.15					25
IL1b (39)	X4	G4,H4	33	20.8	4.24	20.36	*0.49					2
IL1b (39)	X5	A5,B5	187	174.8	7.07	4.04	85.48					25
IL1b (39)	X6	C5,D5	14.5	2.3	2.12	90.91	OOR <					2
IL1b (39)	X7	E5,F5	84.3	72.1	12.37	17.17	30.33					25
IL1b (39)	X8	G5,H5	20.5	8.3	2.12	25.46	*0.09					2
IL1b (39)	X9	A6,B6	190	177.8	2.83	1.59	87.17					25
IL1b (39)	X10	C6	20	7.8	0	0	*0.16					4.17
IL1b (39)	X11	D6	45	32.8	0	0	11.43					25
IL1b (39)	X12	E6	23	10.8	0	0	*4.03					49
IL1b (39)	X13	F6	16	3.8	0	0	OOR <					2
IL1b (39)	X14	G6	18	5.8	0	0	*0.04					3.33
IL1b (39)	X15	H6	17	4.8	0	0	OOR <					12.2
IL1b (39)	X16	A7,B7	205.8	193.6	18.74	9.68	96.11					25
IL1b (39)	X17	C7,D7	204.8	192.6	83.09	43.14	95.54					25
IL1b (39)	X18	E7	11	-1.2	0	0	OOR <					2
IL1b (39)	X19	F7	15	2.8	0	0	OOR <					5
IL1b (39)	X20	G7,H7	176.5	164.3	51.62	31.41	79.58					25
IL1b (39)	X21	A8	20	7.8	0	0	*0.17					4.54
IL1b (39)	X22	B8,C8	57	44.8	46.67	104.09	17.01					25
IL1b (39)	X23	D8	15	2.8	0	0	OOR <					10
IL1b (39)	X24	E8,F8	130.5	118.3	26.16	22.11	54.39					25
IL1b (39)	X25	G8	19	6.8	0	0	*0.06					2.7
IL1b (39)	X26	H8	19.5	7.3	0	0	*0.08					2.5
IL1b (39)	X27	A9,B9	156	143.8	25.46	17.7	68.23					25
IL1b (39)	X28	C9,D9	146	133.8	28.28	21.13	62.76					25
IL1b (39)	X29	E9	20.5	8.3	0	0	*0.09					2
IL1b (39)	X30	F9	21	8.8	0	0	*0.20					3.84
IL1b (39)	X31	G9,H9	259.3	247.1	6.72	2.72	127.2					25
IL1b (39)	X32	A10	42	29.8	0	0	1.55					3.84
IL1b (39)	X33	B10	202	189.8	0	0	93.97					25
IL1b (39)	X34	C10	239	226.8	0	0	153.73					33.33
IL1b (39)	X35	D10	13.5	1.3	0	0	OOR <					2
IL1b (39)	X36	E10	13	0.8	0	0	OOR <					4.54
IL1b (39)	X37	F10,G10	157	144.8	7.07	4.88	68.78					25
IL1b (39)	X38	H10	15	2.8	0	0	OOR <					3.84
IL1b (39)	X39	A11,B11	161.5	149.3	7.07	4.74	71.25					25
IL1b (39)	X40	C11,D11	173	160.8	8.49	5.28	77.63					25
IL1b (39)	X41	E11,F11	16.8	4.6	2.47	54	OOR <					2
IL1b (39)	X42	G11	32.5	20.3	0	0	*5.92					25
IL1b (39)	X43	H11	14	1.8	0	0	OOR <					2
IL1b (39)	X44	A12	15	2.8	0	0	OOR <					2
IL1b (39)	X45	B12,C12	117.5	105.3	2.12	2.01	47.49					25
IL1b (39)	X46	D12	15	2.8	0	0	OOR <					3.84
IL1b (39)	X47	E12	20.5	8.3	0	0	*1.13					25
IL1b (39)	X48	G12,H12	21.8	9.6	9.55	99.61	*0.13					2
***Value not available / --- = Designated as an outlier
*Value extrapolated beyond standard range
OOR = Out of Range / OOR> = Out of Range Above / OOR< = Out of Range Below
Exp Conc = Expected Concentration / Obs Conc = Observed Concentration
Ratio = Member/Reference
Regression Type: Logistic - 5PL
Std. Curve: FI = 4.86544 + (26387 - 4.86544) / ((1 + (Conc / 911.853)^-0.8316))^1.08375
FitProb. = 0.1504, ResVar. = 1.7701

## Sheet: IL1ra (25)
Analyte	Type	Well	FI	FI - Bkgd	Std Dev	%CV	Obs Conc	Exp Conc	(Obs/Exp) * 100	Group	Ratio	Dilution
IL1RA (25)	B	A1,B1,F12	16.2	16.2	3.33	20.59						1
IL1RA (25)	S1	A3,B3	14811.3	14795.1	505.23	3.41	535189	121425	441			1
IL1RA (25)	S2	G2,H2	12067.5	12051.3	495.68	4.11	23185.1	30356.2	76			1
IL1RA (25)	S3	E2,F2	8667.5	8651.3	623.67	7.21	7972.29	7589.06	105			1
IL1RA (25)	S4	C2,D2	3636	3619.8	251.73	6.95	1936.97	1897.27	102			1
IL1RA (25)	S5	A2,B2	1063.8	1047.6	0.35	0.03	467.77	474.32	99			1
IL1RA (25)	S6	G1,H1	286.3	270.1	42.07	15.58	113.13	118.58	95			1
IL1RA (25)	S7	E1,F1	102.3	86.1	0.35	0.41	32.88	29.64	111			1
IL1RA (25)	S8	C1,D1	42.8	26.6	13.79	51.87	6.92	7.41	93			1
IL1RA (25)	C1	C3,D3	13802.3	13786.1	677.05	4.91	63827.7	0	***			1
IL1RA (25)	C2	E3,F3	4606.8	4590.6	6229.26	135.7	2664.38	0	***			1
IL1RA (25)	C3	G3,H3	61.3	45.1	39.24	87.05	15.02	0	***			1
IL1RA (25)	X1	A4,B4	172.5	156.3	19.09	12.21	1585.93					25
IL1RA (25)	X2	C4,D4	1478	1461.8	0	0	1340.6					2
IL1RA (25)	X3	E4,F4	717.3	701.1	234.41	33.43	7650.27					25
IL1RA (25)	X4	G4,H4	640.8	624.6	12.37	1.98	542.3					2
IL1RA (25)	X5	A5,B5	346.5	330.3	13.44	4.07	3490.4					25
IL1RA (25)	X6	C5,D5	700.5	684.3	6.36	0.93	596.71					2
IL1RA (25)	X7	E5,F5	161.3	145.1	18.03	12.43	1463.5					25
IL1RA (25)	X8	G5,H5	9185.3	9169.1	183.49	2	18319.6					2
IL1RA (25)	X9	A6,B6	669.5	653.3	0	0	7105.43					25
IL1RA (25)	X10	C6	264	247.8	0	0	431.09					4.17
IL1RA (25)	X11	D6	133.5	117.3	0	0	1161.68					25
IL1RA (25)	X12	E6	54	37.8	0	0	580.64					49
IL1RA (25)	X13	F6	29	12.8	0	0	*1.67					2
IL1RA (25)	X14	G6	981	964.8	0	0	1427.04					3.33
IL1RA (25)	X15	H6	229	212.8	0	0	1074.06					12.2
IL1RA (25)	X16	A7,B7	309.5	293.3	10.61	3.62	3083.35					25
IL1RA (25)	X17	C7,D7	260.3	244.1	32.88	13.47	2543.42					25
IL1RA (25)	X18	E7	255	238.8	0	0	198.88					2
IL1RA (25)	X19	F7	103	86.8	0	0	166.02					5
IL1RA (25)	X20	G7,H7	222	205.8	26.16	12.71	2125.43					25
IL1RA (25)	X21	A8	2520	2503.8	0	0	5592.99					4.54
IL1RA (25)	X22	B8,C8	388	371.8	0	0	3948.51					25
IL1RA (25)	X23	D8	679	662.8	0	0	2885.44					10
IL1RA (25)	X24	E8,F8	198.5	182.3	56.57	31.02	1869.12					25
IL1RA (25)	X25	G8	80	63.8	0	0	62.62					2.7
IL1RA (25)	X26	H8	1603	1586.8	0	0	1833.87					2.5
IL1RA (25)	X27	A9,B9	241.5	225.3	28.99	12.87	2338.39					25
IL1RA (25)	X28	C9,D9	314	297.8	12.73	4.27	3132.79					25
IL1RA (25)	X29	E9	2520.5	2504.3	0	0	2464.45					2
IL1RA (25)	X30	F9	1952	1935.8	0	0	3516.67					3.84
IL1RA (25)	X31	G9,H9	1335.5	1319.3	1405.02	106.49	14985.9					25
IL1RA (25)	X32	A10	6556.5	6540.3	0	0	17664.1					3.84
IL1RA (25)	X33	B10	310	293.8	0	0	3088.84					25
IL1RA (25)	X34	C10	305	288.8	0	0	4044.84					33.33
IL1RA (25)	X35	D10	348	331.8	0	0	280.55					2
IL1RA (25)	X36	E10	121	104.8	0	0	186.28					4.54
IL1RA (25)	X37	F10,G10	199	182.8	11.31	6.19	1874.57					25
IL1RA (25)	X38	H10	304.5	288.3	0	0	465.17					3.84
IL1RA (25)	X39	A11,B11	268.5	252.3	14.85	5.88	2633.73					25
IL1RA (25)	X40	C11,D11	138	121.8	5.66	4.64	1210.61					25
IL1RA (25)	X41	E11,F11	1012	995.8	52.33	5.25	886.38					2
IL1RA (25)	X42	G11	862	845.8	0	0	9319.85					25
IL1RA (25)	X43	H11	44	27.8	0	0	14.94					2
IL1RA (25)	X44	A12	44	27.8	0	0	14.94					2
IL1RA (25)	X45	B12,C12	181.8	165.6	6.72	4.06	1686.64					25
IL1RA (25)	X46	D12	159.5	143.3	0	0	221.87					3.84
IL1RA (25)	X47	E12	1347	1330.8	0	0	15127.7					25
IL1RA (25)	X48	G12,H12	18.5	2.3	4.95	212.13	OOR <					2
***Value not available / --- = Designated as an outlier
*Value extrapolated beyond standard range
OOR = Out of Range / OOR> = Out of Range Above / OOR< = Out of Range Below
Exp Conc = Expected Concentration / Obs Conc = Observed Concentration
Ratio = Member/Reference
Regression Type: Logistic - 5PL
Std. Curve: FI = 10.992 + (14927 - 10.992) / ((1 + (Conc / 6150.17)^-1.04838))^0.964064
FitProb. = 0.2533, ResVar. = 1.3588

## Sheet: IL-2 (38)
Analyte	Type	Well	FI	FI - Bkgd	Std Dev	%CV	Obs Conc	Exp Conc	(Obs/Exp) * 100	Group	Ratio	Dilution
IL-2 (38)	B	A1,B1,F12	147.5	147.5	34.58	23.44						1
IL-2 (38)	S1	A3,B3	13073	12925.5	0	0	7245.81	9531	76			1
IL-2 (38)	S2	G2,H2	11983.3	11835.8	434.52	3.67	3119.09	2382.75	131			1
IL-2 (38)	S3	E2,F2	6971.5	6824	239.71	3.51	528.59	595.69	89			1
IL-2 (38)	S4	C2,D2	3563	3415.5	410.12	12.01	169.32	148.92	114			1
IL-2 (38)	S5	A2,B2	1169	1021.5	0	0	34.75	37.23	93			1
IL-2 (38)	S6	G1,H1	489	341.5	7.07	2.07	8.71	9.31	94			1
IL-2 (38)	S7	E1,F1	313.3	165.8	8.13	4.91	3.29	2.33	142			1
IL-2 (38)	S8	C1,D1	196.5	49	74.25	151.52	0.36	0.58	62			1
IL-2 (38)	C1	C3,D3	11603.3	11455.8	3034.55	26.49	2555.68	0	***			1
IL-2 (38)	C2	E3,F3	197	49.5	0	0	0.37	0	***			1
IL-2 (38)	C3	G3,H3	248.5	101	43.13	42.71	1.56	0	***			1
IL-2 (38)	X1	A4,B4	248.5	101	64.35	63.71	38.99					25
IL-2 (38)	X2	C4,D4	368.3	220.8	279.66	126.69	9.8					2
IL-2 (38)	X3	E4,F4	174	26.5	0	0	OOR <					25
IL-2 (38)	X4	G4,H4	156.8	9.3	18.03	194.93	OOR <					2
IL-2 (38)	X5	A5,B5	211.5	64	90.51	141.42	16.98					25
IL-2 (38)	X6	C5,D5	253.5	106	4.95	4.67	3.37					2
IL-2 (38)	X7	E5,F5	94.5	-53	4.95	-9.34	OOR <					25
IL-2 (38)	X8	G5,H5	239	91.5	31.11	34	2.65					2
IL-2 (38)	X9	A6,B6	244	96.5	0	0	36.18					25
IL-2 (38)	X10	C6	296	148.5	0	0	11.73					4.17
IL-2 (38)	X11	D6	57	-90.5	0	0	OOR <					25
IL-2 (38)	X12	E6	57	-90.5	0	0	OOR <					49
IL-2 (38)	X13	F6	217	69.5	0	0	1.61					2
IL-2 (38)	X14	G6	190	42.5	0	0	*0.78					3.33
IL-2 (38)	X15	H6	351.5	204	0	0	53.65					12.2
IL-2 (38)	X16	A7,B7	263.5	116	0	0	48.58					25
IL-2 (38)	X17	C7,D7	230.8	83.3	11.67	14.01	28.09					25
IL-2 (38)	X18	E7	141	-6.5	0	0	OOR <					2
IL-2 (38)	X19	F7	273	125.5	0	0	10.96					5
IL-2 (38)	X20	G7,H7	183.3	35.8	27.22	76.15	*2.82					25
IL-2 (38)	X21	A8	231.5	84	0	0	5.18					4.54
IL-2 (38)	X22	B8,C8	134.5	-13	0	0	OOR <					25
IL-2 (38)	X23	D8	213.5	66	0	0	7.24					10
IL-2 (38)	X24	E8,F8	151	3.5	18.38	525.28	OOR <					25
IL-2 (38)	X25	G8	253.5	106	0	0	4.55					2.7
IL-2 (38)	X26	H8	281	133.5	0	0	6.01					2.5
IL-2 (38)	X27	A9,B9	195	47.5	73.54	154.82	*8.27					25
IL-2 (38)	X28	C9,D9	162	14.5	4.24	29.26	OOR <					25
IL-2 (38)	X29	E9	256	108.5	0	0	3.5					2
IL-2 (38)	X30	F9	190	42.5	0	0	*0.90					3.84
IL-2 (38)	X31	G9,H9	267.3	119.8	20.15	16.83	51.03					25
IL-2 (38)	X32	A10	***	***	***	***	***					3.84
IL-2 (38)	X33	B10	178.5	31	0	0	*0.94					25
IL-2 (38)	X34	C10	209	61.5	0	0	20.81					33.33
IL-2 (38)	X35	D10	229.5	82	0	0	2.19					2
IL-2 (38)	X36	E10	219	71.5	0	0	3.85					4.54
IL-2 (38)	X37	F10,G10	160.3	12.8	35	274.52	OOR <					25
IL-2 (38)	X38	H10	180.5	33	0	0	*0.26					3.84
IL-2 (38)	X39	A11,B11	228	80.5	43.84	54.46	26.46					25
IL-2 (38)	X40	C11,D11	168	20.5	45.25	220.76	OOR <					25
IL-2 (38)	X41	E11,F11	236.5	89	88.39	99.31	2.53					2
IL-2 (38)	X42	G11	50	-97.5	0	0	OOR <					25
IL-2 (38)	X43	H11	143	-4.5	0	0	OOR <					2
IL-2 (38)	X44	A12	187.5	40	0	0	*0.38					2
IL-2 (38)	X45	B12,C12	141	-6.5	0	0	OOR <					25
IL-2 (38)	X46	D12	163.5	16	0	0	OOR <					3.84
IL-2 (38)	X47	E12	54	-93.5	0	0	OOR <					25
IL-2 (38)	X48	G12,H12	168	20.5	15.56	75.88	OOR <					2
***Value not available / --- = Designated as an outlier
*Value extrapolated beyond standard range
OOR = Out of Range / OOR> = Out of Range Above / OOR< = Out of Range Below
Exp Conc = Expected Concentration / Obs Conc = Observed Concentration
Ratio = Member/Reference
Regression Type: Logistic - 5PL
Std. Curve: FI = 27.9132 + (13813.2 - 27.9132) / ((1 + (Conc / 740.454)^-1.06898))^0.79518
FitProb. = 0.0097, ResVar. = 3.8062

## Sheet: IL4 (52)
Analyte	Type	Well	FI	FI - Bkgd	Std Dev	%CV	Obs Conc	Exp Conc	(Obs/Exp) * 100	Group	Ratio	Dilution
IL4 (52)	B	A1,B1,F12	14.8	14.8	3.75	25.3						1
IL4 (52)	S1	A3,B3	18169.5	18154.7	1655.34	9.12	2221.11	3207	69			1
IL4 (52)	S2	G2,H2	16635	16620.2	1241.68	7.47	1021.27	801.75	127			1
IL4 (52)	S3	E2,F2	9231.8	9216.9	785.24	8.52	192.73	200.44	96			1
IL4 (52)	S4	C2,D2	3160	3145.2	100.41	3.19	48.87	50.11	98			1
IL4 (52)	S5	A2,B2	906.3	891.4	85.91	9.64	14.1	12.53	113			1
IL4 (52)	S6	G1,H1	167	152.2	2.83	1.86	2.75	3.13	88			1
IL4 (52)	S7	E1,F1	63.5	48.7	3.54	7.26	0.93	0.78	119			1
IL4 (52)	S8	C1,D1	26	11.2	0	0	0.17	0.2	89			1
IL4 (52)	C1	C3,D3	15135	15120.2	4174.76	27.61	642.93	0	***			1
IL4 (52)	C2	E3,F3	4750.8	4735.9	6506.44	137.39	77.13	0	***			1
IL4 (52)	C3	G3,H3	29.5	14.7	2.12	14.46	0.25	0	***			1
IL4 (52)	X1	A4,B4	195	180.2	7.07	3.92	80.37					25
IL4 (52)	X2	C4,D4	30.5	15.7	2.12	13.54	0.55					2
IL4 (52)	X3	E4,F4	130.5	115.7	20.51	17.73	53.27					25
IL4 (52)	X4	G4,H4	41.8	26.9	5.3	19.7	1.02					2
IL4 (52)	X5	A5,B5	218.3	203.4	8.13	4	89.9					25
IL4 (52)	X6	C5,D5	27	12.2	8.49	69.74	0.39					2
IL4 (52)	X7	E5,F5	100	85.2	19.8	23.25	39.96					25
IL4 (52)	X8	G5,H5	34.3	19.4	6.72	34.6	0.71					2
IL4 (52)	X9	A6,B6	196.3	181.4	12.37	6.82	80.88					25
IL4 (52)	X10	C6	22	7.2	0	0	*0.33					4.17
IL4 (52)	X11	D6	80	65.2	0	0	30.97					25
IL4 (52)	X12	E6	30	15.2	0	0	12.93					49
IL4 (52)	X13	F6	26	11.2	0	0	0.35					2
IL4 (52)	X14	G6	19	4.2	0	0	OOR <					3.33
IL4 (52)	X15	H6	22	7.2	0	0	*0.96					12.2
IL4 (52)	X16	A7,B7	223.3	208.4	63.29	30.37	91.93					25
IL4 (52)	X17	C7,D7	194	179.2	47.38	26.44	79.96					25
IL4 (52)	X18	E7	23	8.2	0	0	*0.21					2
IL4 (52)	X19	F7	22	7.2	0	0	*0.39					5
IL4 (52)	X20	G7,H7	170	155.2	11.31	7.29	70					25
IL4 (52)	X21	A8	102	87.2	0	0	7.42					4.54
IL4 (52)	X22	B8,C8	160	145.2	0	0	65.81					25
IL4 (52)	X23	D8	22	7.2	0	0	*0.79					10
IL4 (52)	X24	E8,F8	219.8	204.9	16.62	8.11	90.51					25
IL4 (52)	X25	G8	28	13.2	0	0	0.59					2.7
IL4 (52)	X26	H8	20	5.2	0	0	*0.06					2.5
IL4 (52)	X27	A9,B9	163.5	148.7	19.09	12.84	67.28					25
IL4 (52)	X28	C9,D9	141	126.2	16.97	13.45	57.77					25
IL4 (52)	X29	E9	10	-4.8	0	0	OOR <					2
IL4 (52)	X30	F9	22	7.2	0	0	*0.30					3.84
IL4 (52)	X31	G9,H9	251.3	236.4	85.21	36.04	103.25					25
IL4 (52)	X32	A10	25	10.2	0	0	*0.58					3.84
IL4 (52)	X33	B10	166	151.2	0	0	68.33					25
IL4 (52)	X34	C10	143	128.2	0	0	78.15					33.33
IL4 (52)	X35	D10	16	1.2	0	0	OOR <					2
IL4 (52)	X36	E10	11	-3.8	0	0	OOR <					4.54
IL4 (52)	X37	F10,G10	138	123.2	18.38	14.93	56.49					25
IL4 (52)	X38	H10	19	4.2	0	0	OOR <					3.84
IL4 (52)	X39	A11,B11	189.8	174.9	11.67	6.67	78.2					25
IL4 (52)	X40	C11,D11	165.8	150.9	58.34	38.65	68.22					25
IL4 (52)	X41	E11,F11	18.5	3.7	5.66	154.28	OOR <					2
IL4 (52)	X42	G11	43	28.2	0	0	13.37					25
IL4 (52)	X43	H11	16	1.2	0	0	OOR <					2
IL4 (52)	X44	A12	23	8.2	0	0	*0.21					2
IL4 (52)	X45	B12,C12	145.8	130.9	9.55	7.29	59.79					25
IL4 (52)	X46	D12	19	4.2	0	0	OOR <					3.84
IL4 (52)	X47	E12	20	5.2	0	0	*0.64					25
IL4 (52)	X48	G12,H12	16.5	1.7	4.95	296.98	OOR <					2
***Value not available / --- = Designated as an outlier
*Value extrapolated beyond standard range
OOR = Out of Range / OOR> = Out of Range Above / OOR< = Out of Range Below
Exp Conc = Expected Concentration / Obs Conc = Observed Concentration
Ratio = Member/Reference
Regression Type: Logistic - 5PL
Std. Curve: FI = 4.37164 + (19433.9 - 4.37164) / ((1 + (Conc / 213.451)^-1.12871))^0.991741
FitProb. = 0.0037, ResVar. = 4.4851

## Sheet: IL5 (33)
Analyte	Type	Well	FI	FI - Bkgd	Std Dev	%CV	Obs Conc	Exp Conc	(Obs/Exp) * 100	Group	Ratio	Dilution
IL5 (33)	B	A1,B1,F12	9.3	9.3	3.06	32.73						1
IL5 (33)	S1	A3,B3	13002	12992.7	0	0	3178.03	13069	24			1
IL5 (33)	S2	G2,H2	20142.5	20133.2	321.73	1.6	OOR >	3267.25	***			1
IL5 (33)	S3	E2,F2	7237	7227.7	482.25	6.67	635.64	816.81	78			1
IL5 (33)	S4	C2,D2	3005.3	2995.9	358.15	11.95	230.05	204.2	113			1
IL5 (33)	S5	A2,B2	417.5	408.2	6.36	1.56	49.45	51.05	97			1
IL5 (33)	S6	G1,H1	64	54.7	28.28	51.74	12.56	12.76	98			1
IL5 (33)	S7	E1,F1	20.5	11.2	5.66	50.66	3.69	3.19	116			1
IL5 (33)	S8	C1,D1	13	3.7	0	0	0.24	0.8	30			1
IL5 (33)	C1	C3,D3	19132	19122.7	217.79	1.14	OOR >	0	***			1
IL5 (33)	C2	E3,F3	4545.5	4536.2	6384.47	140.75	348.97	0	***			1
IL5 (33)	C3	G3,H3	17	7.7	7.07	92.23	2.49	0	***			1
IL5 (33)	X1	A4,B4	147.3	137.9	7.42	5.38	589.84					25
IL5 (33)	X2	C4,D4	13.8	4.4	2.47	56.03	1.83					2
IL5 (33)	X3	E4,F4	223	213.7	0	0	793.38					25
IL5 (33)	X4	G4,H4	13.8	4.4	2.47	56.03	1.83					2
IL5 (33)	X5	A5,B5	238.5	229.2	48.79	21.29	832.04					25
IL5 (33)	X6	C5,D5	12.3	2.9	8.13	278.8	OOR <					2
IL5 (33)	X7	E5,F5	109.3	99.9	27.93	27.95	474.2					25
IL5 (33)	X8	G5,H5	8.5	-0.8	6.36	-763.68	OOR <					2
IL5 (33)	X9	A6,B6	57.5	48.2	68.59	142.4	287.44					25
IL5 (33)	X10	C6	17	7.7	0	0	10.38					4.17
IL5 (33)	X11	D6	59	49.7	0	0	293.65					25
IL5 (33)	X12	E6	14	4.7	0	0	52.8					49
IL5 (33)	X13	F6	22	12.7	0	0	8.28					2
IL5 (33)	X14	G6	11	1.7	0	0	OOR <					3.33
IL5 (33)	X15	H6	8	-1.3	0	0	OOR <					12.2
IL5 (33)	X16	A7,B7	199	189.7	0	0	731.78					25
IL5 (33)	X17	C7,D7	201.3	191.9	100.76	52.5	737.65					25
IL5 (33)	X18	E7	13	3.7	0	0	0.48					2
IL5 (33)	X19	F7	14	4.7	0	0	5.39					5
IL5 (33)	X20	G7,H7	172	162.7	77.78	47.82	659.51					25
IL5 (33)	X21	A8	12.5	3.2	0	0	OOR <					4.54
IL5 (33)	X22	B8,C8	73	63.7	9.9	15.55	348.7					25
IL5 (33)	X23	D8	17	7.7	0	0	24.89					10
IL5 (33)	X24	E8,F8	166	156.7	2.83	1.81	642.95					25
IL5 (33)	X25	G8	15.5	6.2	0	0	5.03					2.7
IL5 (33)	X26	H8	14.5	5.2	0	0	3.42					2.5
IL5 (33)	X27	A9,B9	184.5	175.2	4.95	2.83	693.4					25
IL5 (33)	X28	C9,D9	128.3	118.9	66.11	55.6	533.56					25
IL5 (33)	X29	E9	***	***	***	***	***					2
IL5 (33)	X30	F9	19.5	10.2	0	0	12.95					3.84
IL5 (33)	X31	G9,H9	262	252.7	26.87	10.63	889.21					25
IL5 (33)	X32	A10	21	11.7	0	0	14.76					3.84
IL5 (33)	X33	B10	232	222.7	0	0	815.93					25
IL5 (33)	X34	C10	181	171.7	0	0	911.9					33.33
IL5 (33)	X35	D10	16	6.7	0	0	4.16					2
IL5 (33)	X36	E10	13	3.7	0	0	1.09					4.54
IL5 (33)	X37	F10,G10	192.5	183.2	3.54	1.93	714.69					25
IL5 (33)	X38	H10	13.5	4.2	0	0	2.82					3.84
IL5 (33)	X39	A11,B11	106	96.7	0	0	463.68					25
IL5 (33)	X40	C11,D11	166.5	157.2	77.07	49.04	644.34					25
IL5 (33)	X41	E11,F11	14.3	4.9	0.35	7.19	2.45					2
IL5 (33)	X42	G11	19.5	10.2	0	0	84.31					25
IL5 (33)	X43	H11	18	8.7	0	0	5.72					2
IL5 (33)	X44	A12	13	3.7	0	0	0.48					2
IL5 (33)	X45	B12,C12	106.8	97.4	35	35.93	466.12					25
IL5 (33)	X46	D12	8	-1.3	0	0	OOR <					3.84
IL5 (33)	X47	E12	11	1.7	0	0	OOR <					25
IL5 (33)	X48	G12,H12	12	2.7	0	0	OOR <					2
***Value not available / --- = Designated as an outlier
*Value extrapolated beyond standard range
OOR = Out of Range / OOR> = Out of Range Above / OOR< = Out of Range Below
Exp Conc = Expected Concentration / Obs Conc = Observed Concentration
Ratio = Member/Reference
Regression Type: Logistic - 5PL
Std. Curve: FI = 3.56121 + (15078.6 - 3.56121) / ((1 + (Conc / 462.769)^-1.13066))^1.38869
FitProb. = 0.0000, ResVar. = 32.9321

## Sheet: IL6 (19)
Analyte	Type	Well	FI	FI - Bkgd	Std Dev	%CV	Obs Conc	Exp Conc	(Obs/Exp) * 100	Group	Ratio	Dilution
IL6 (19)	B	A1,B1,F12	41.8	41.8	12.95	30.95						1
IL6 (19)	S1	A3,B3	20843.8	20801.9	2174.71	10.45	24219.2	23178	104			1
IL6 (19)	S2	G2,H2	17039	16997.2	3207.44	18.87	5718.94	5794.5	99			1
IL6 (19)	S3	E2,F2	10216.5	10174.7	635.69	6.25	1418.18	1448.63	98			1
IL6 (19)	S4	C2,D2	4642.3	4600.4	952.83	20.71	385.06	362.16	106			1
IL6 (19)	S5	A2,B2	1542.3	1500.4	78.14	5.21	85.2	90.54	94			1
IL6 (19)	S6	G1,H1	566	524.2	55.15	10.52	22.85	22.63	101			1
IL6 (19)	S7	E1,F1	205.8	163.9	1.77	1.08	5.84	5.66	103			1
IL6 (19)	S8	C1,D1	79.3	37.4	9.55	25.51	1.39	1.41	99			1
IL6 (19)	C1	C3,D3	17322.3	17280.4	4356.13	25.21	6146.07	0	***			1
IL6 (19)	C2	E3,F3	4756	4714.2	6238.8	132.34	398.93	0	***			1
IL6 (19)	C3	G3,H3	103	61.2	41.01	67.05	2.12	0	***			1
IL6 (19)	X1	A4,B4	142.5	100.7	21.92	21.78	86.5					25
IL6 (19)	X2	C4,D4	102	60.2	2.83	4.7	4.18					2
IL6 (19)	X3	E4,F4	174.8	132.9	24.4	18.35	116.05					25
IL6 (19)	X4	G4,H4	3688.8	3646.9	913.94	25.06	554.21					2
IL6 (19)	X5	A5,B5	191.8	149.9	39.95	26.65	132.31					25
IL6 (19)	X6	C5,D5	64.5	22.7	0.71	3.12	*1.95					2
IL6 (19)	X7	E5,F5	85	43.2	29.7	68.8	39.11					25
IL6 (19)	X8	G5,H5	264	222.2	25.46	11.46	16.48					2
IL6 (19)	X9	A6,B6	186	144.2	94.75	65.72	126.76					25
IL6 (19)	X10	C6	180.5	138.7	0	0	20.27					4.17
IL6 (19)	X11	D6	80.5	38.7	0	0	35.77					25
IL6 (19)	X12	E6	35	-6.8	0	0	*12.63					49
IL6 (19)	X13	F6	81	39.2	0	0	2.89					2
IL6 (19)	X14	G6	44	2.2	0	0	*1.52					3.33
IL6 (19)	X15	H6	57	15.2	0	0	*9.47					12.2
IL6 (19)	X16	A7,B7	216.3	174.4	6.01	3.45	156.51					25
IL6 (19)	X17	C7,D7	164.8	122.9	6.01	4.89	106.69					25
IL6 (19)	X18	E7	509	467.2	0	0	39.72					2
IL6 (19)	X19	F7	233	191.2	0	0	34.71					5
IL6 (19)	X20	G7,H7	165.8	123.9	7.42	5.99	107.62					25
IL6 (19)	X21	A8	83	41.2	0	0	6.83					4.54
IL6 (19)	X22	B8,C8	136.5	94.7	4.95	5.23	81.22					25
IL6 (19)	X23	D8	131.5	89.7	0	0	30.75					10
IL6 (19)	X24	E8,F8	148	106.2	2.83	2.66	91.41					25
IL6 (19)	X25	G8	72	30.2	0	0	*3.20					2.7
IL6 (19)	X26	H8	87	45.2	0	0	4.06					2.5
IL6 (19)	X27	A9,B9	176.5	134.7	58.69	43.58	117.7					25
IL6 (19)	X28	C9,D9	139.8	97.9	32.17	32.86	84.07					25
IL6 (19)	X29	E9	71	29.2	0	0	*2.31					2
IL6 (19)	X30	F9	28.5	-13.3	0	0	*0.51					3.84
IL6 (19)	X31	G9,H9	267.5	225.7	4.95	2.19	209.72					25
IL6 (19)	X32	A10	72	30.2	0	0	*4.55					3.84
IL6 (19)	X33	B10	151	109.2	0	0	94.11					25
IL6 (19)	X34	C10	175	133.2	0	0	155.03					33.33
IL6 (19)	X35	D10	52	10.2	0	0	*1.30					2
IL6 (19)	X36	E10	59	17.2	0	0	*3.76					4.54
IL6 (19)	X37	F10,G10	149.8	107.9	0.35	0.33	92.98					25
IL6 (19)	X38	H10	86.5	44.7	0	0	6.18					3.84
IL6 (19)	X39	A11,B11	151.3	109.4	47.02	42.98	94.34					25
IL6 (19)	X40	C11,D11	180.3	138.4	16.62	12.01	121.26					25
IL6 (19)	X41	E11,F11	55.8	13.9	15.2	109.24	*1.49					2
IL6 (19)	X42	G11	45	3.2	0	0	*11.98					25
IL6 (19)	X43	H11	59	17.2	0	0	*1.66					2
IL6 (19)	X44	A12	61.5	19.7	0	0	*1.79					2
IL6 (19)	X45	B12,C12	114.5	72.7	46.67	64.22	62.46					25
IL6 (19)	X46	D12	61	19.2	0	0	*3.39					3.84
IL6 (19)	X47	E12	14	-27.8	0	0	OOR <					25
IL6 (19)	X48	G12,H12	40.8	-1.1	6.01	-554.81	*0.76					2
***Value not available / --- = Designated as an outlier
*Value extrapolated beyond standard range
OOR = Out of Range / OOR> = Out of Range Above / OOR< = Out of Range Below
Exp Conc = Expected Concentration / Obs Conc = Observed Concentration
Ratio = Member/Reference
Regression Type: Logistic - 5PL
Std. Curve: FI = -22.6019 + (22353 + 22.6019) / ((1 + (Conc / 2454.98)^-1.01973))^0.776863
FitProb. = 0.6385, ResVar. = 0.5643

## Sheet: IL7 (74)
Analyte	Type	Well	FI	FI - Bkgd	Std Dev	%CV	Obs Conc	Exp Conc	(Obs/Exp) * 100	Group	Ratio	Dilution
IL7 (74)	B	A1,B1,F12	21.8	21.8	1.61	7.36						1
IL7 (74)	S1	A3,B3	12919.8	12897.9	5928.03	45.96	8409.79	11063	76			1
IL7 (74)	S2	G2,H2	11443.5	11421.7	2380.12	20.84	2946.28	2765.75	107			1
IL7 (74)	S3	E2,F2	4875.5	4853.7	50.2	1.03	680.2	691.44	98			1
IL7 (74)	S4	C2,D2	1125.8	1103.9	46.32	4.2	169.78	172.86	98			1
IL7 (74)	S5	A2,B2	299.5	277.7	65.76	23.68	50.59	43.21	117			1
IL7 (74)	S6	G1,H1	61.8	39.9	10.25	25.69	8.3	10.8	77			1
IL7 (74)	S7	E1,F1	50.5	28.7	6.36	22.2	5.81	2.7	215			1
IL7 (74)	S8	C1,D1	28.3	6.4	3.18	49.59	OOR <	0.68	***			1
IL7 (74)	C1	C3,D3	13924.3	13902.4	6517.76	46.88	OOR >	0	***			1
IL7 (74)	C2	E3,F3	2024.5	2002.7	2805.09	140.07	288.71	0	***			1
IL7 (74)	C3	G3,H3	34.3	12.4	12.37	99.66	1.79	0	***			1
IL7 (74)	X1	A4,B4	250	228.2	32.53	14.26	1063					25
IL7 (74)	X2	C4,D4	25	3.2	1.41	44.66	OOR <					2
IL7 (74)	X3	E4,F4	165.8	143.9	5.3	3.68	704.06					25
IL7 (74)	X4	G4,H4	43	21.2	7.07	33.41	8.08					2
IL7 (74)	X5	A5,B5	229.8	207.9	42.07	20.24	978.78					25
IL7 (74)	X6	C5,D5	23	1.2	4.24	363.65	OOR <					2
IL7 (74)	X7	E5,F5	108.3	86.4	19.45	22.5	441.18					25
IL7 (74)	X8	G5,H5	44.8	22.9	5.3	23.14	8.93					2
IL7 (74)	X9	A6,B6	135	113.2	19.8	17.5	565.95					25
IL7 (74)	X10	C6	21	-0.8	0	0	OOR <					4.17
IL7 (74)	X11	D6	67	45.2	0	0	235.48					25
IL7 (74)	X12	E6	28.5	6.7	0	0	OOR <					49
IL7 (74)	X13	F6	23.5	1.7	0	0	OOR <					2
IL7 (74)	X14	G6	23	1.2	0	0	OOR <					3.33
IL7 (74)	X15	H6	22	0.2	0	0	OOR <					12.2
IL7 (74)	X16	A7,B7	199.5	177.7	33.94	19.1	850.73					25
IL7 (74)	X17	C7,D7	226.3	204.4	51.27	25.08	964.11					25
IL7 (74)	X18	E7	27	5.2	0	0	OOR <					2
IL7 (74)	X19	F7	20	-1.8	0	0	OOR <					5
IL7 (74)	X20	G7,H7	202.8	180.9	15.2	8.4	864.63					25
IL7 (74)	X21	A8	70.5	48.7	0	0	46.1					4.54
IL7 (74)	X22	B8,C8	127	105.2	42.43	40.34	529.16					25
IL7 (74)	X23	D8	28.5	6.7	0	0	OOR <					10
IL7 (74)	X24	E8,F8	164	142.2	50.2	35.31	696.32					25
IL7 (74)	X25	G8	35.5	13.7	0	0	5.77					2.7
IL7 (74)	X26	H8	22	0.2	0	0	OOR <					2.5
IL7 (74)	X27	A9,B9	163	141.2	35.36	25.05	691.9					25
IL7 (74)	X28	C9,D9	161.5	139.7	36.06	25.82	685.25					25
IL7 (74)	X29	E9	24	2.2	0	0	OOR <					2
IL7 (74)	X30	F9	21	-0.8	0	0	OOR <					3.84
IL7 (74)	X31	G9,H9	227	205.2	90.51	44.12	967.26					25
IL7 (74)	X32	A10	188	166.2	0	0	123.07					3.84
IL7 (74)	X33	B10	230.5	208.7	0	0	981.92					25
IL7 (74)	X34	C10	135.5	113.7	0	0	757.58					33.33
IL7 (74)	X35	D10	21.5	-0.3	0	0	OOR <					2
IL7 (74)	X36	E10	23	1.2	0	0	OOR <					4.54
IL7 (74)	X37	F10,G10	238.5	216.7	2.83	1.31	1015.31					25
IL7 (74)	X38	H10	29	7.2	0	0	0.57					3.84
IL7 (74)	X39	A11,B11	194.3	172.4	9.55	5.54	828.2					25
IL7 (74)	X40	C11,D11	174.5	152.7	21.92	14.36	742.52					25
IL7 (74)	X41	E11,F11	22	0.2	1.41	848.53	OOR <					2
IL7 (74)	X42	G11	40	18.2	0	0	82.56					25
IL7 (74)	X43	H11	34	12.2	0	0	3.45					2
IL7 (74)	X44	A12	31	9.2	0	0	1.69					2
IL7 (74)	X45	B12,C12	147	125.2	8.49	6.78	620.44					25
IL7 (74)	X46	D12	19	-2.8	0	0	OOR <					3.84
IL7 (74)	X47	E12	31.5	9.7	0	0	24.95					25
IL7 (74)	X48	G12,H12	31.5	9.7	4.95	51.2	2					2
***Value not available / --- = Designated as an outlier
*Value extrapolated beyond standard range
OOR = Out of Range / OOR> = Out of Range Above / OOR< = Out of Range Below
Exp Conc = Expected Concentration / Obs Conc = Observed Concentration
Ratio = Member/Reference
Regression Type: Logistic - 5PL
Std. Curve: FI = 6.85847 + (13194.6 - 6.85847) / ((1 + (Conc / 1422.38)^-1.85608))^0.62725
FitProb. = 0.0000, ResVar. = 9.0828

## Sheet: IL-8 (54)
Analyte	Type	Well	FI	FI - Bkgd	Std Dev	%CV	Obs Conc	Exp Conc	(Obs/Exp) * 100	Group	Ratio	Dilution
IL-8 (54)	B	A1,B1,F12	16.8	16.8	6.75	40.11						1
IL-8 (54)	S1	A3,B3	8236.5	8219.7	970.86	11.81	5264.49	23183	23			1
IL-8 (54)	S2	G2,H2	11150	11133.2	4879.04	43.82	OOR >	5795.75	***			1
IL-8 (54)	S3	E2,F2	6378.5	6361.7	270.82	4.26	1421.93	1448.94	98			1
IL-8 (54)	S4	C2,D2	3449.5	3432.7	396.69	11.56	321.91	362.23	89			1
IL-8 (54)	S5	A2,B2	1347.5	1330.7	331.63	24.92	85.9	90.56	95			1
IL-8 (54)	S6	G1,H1	508	491.2	32.53	6.62	29.21	22.64	129			1
IL-8 (54)	S7	E1,F1	120.5	103.7	37.48	36.15	3.96	5.66	70			1
IL-8 (54)	S8	C1,D1	105.3	88.4	71.06	80.37	2.6	1.41	184			1
IL-8 (54)	C1	C3,D3	9228.8	9211.9	1283.75	13.94	19574.8	0	***			1
IL-8 (54)	C2	E3,F3	3230.5	3213.7	3991.62	124.21	287.48	0	***			1
IL-8 (54)	C3	G3,H3	183.8	166.9	170.06	101.88	8.69	0	***			1
IL-8 (54)	X1	A4,B4	257.5	240.7	2.12	0.88	339.78					25
IL-8 (54)	X2	C4,D4	77	60.2	18.38	30.56	OOR <					2
IL-8 (54)	X3	E4,F4	431.3	414.4	114.9	27.73	611.59					25
IL-8 (54)	X4	G4,H4	337.5	320.7	7.78	2.43	37.3					2
IL-8 (54)	X5	A5,B5	266.8	249.9	49.85	19.95	354.63					25
IL-8 (54)	X6	C5,D5	57	40.2	12.73	31.69	OOR <					2
IL-8 (54)	X7	E5,F5	237.3	220.4	22.27	10.11	306.96					25
IL-8 (54)	X8	G5,H5	126.3	109.4	4.6	4.2	8.87					2
IL-8 (54)	X9	A6,B6	261	244.2	14.14	5.79	345.41					25
IL-8 (54)	X10	C6	32	15.2	0	0	OOR <					4.17
IL-8 (54)	X11	D6	443	426.2	0	0	629.73					25
IL-8 (54)	X12	E6	192.5	175.7	0	0	455.38					49
IL-8 (54)	X13	F6	125.5	108.7	0	0	8.74					2
IL-8 (54)	X14	G6	42	25.2	0	0	OOR <					3.33
IL-8 (54)	X15	H6	23	6.2	0	0	OOR <					12.2
IL-8 (54)	X16	A7,B7	230.5	213.7	40.31	18.86	295.91					25
IL-8 (54)	X17	C7,D7	197.3	180.4	85.21	47.23	240.44					25
IL-8 (54)	X18	E7	37.5	20.7	0	0	OOR <					2
IL-8 (54)	X19	F7	21	4.2	0	0	OOR <					5
IL-8 (54)	X20	G7,H7	224.5	207.7	2.12	1.02	286.03					25
IL-8 (54)	X21	A8	55	38.2	0	0	OOR <					4.54
IL-8 (54)	X22	B8,C8	421.3	404.4	239.36	59.19	596.14					25
IL-8 (54)	X23	D8	63.5	46.7	0	0	OOR <					10
IL-8 (54)	X24	E8,F8	184.5	167.7	31.82	18.98	218.57					25
IL-8 (54)	X25	G8	28	11.2	0	0	OOR <					2.7
IL-8 (54)	X26	H8	24.5	7.7	0	0	OOR <					2.5
IL-8 (54)	X27	A9,B9	162	145.2	72.12	49.68	178.85					25
IL-8 (54)	X28	C9,D9	190.5	173.7	60.1	34.61	228.91					25
IL-8 (54)	X29	E9	41.5	24.7	0	0	OOR <					2
IL-8 (54)	X30	F9	16.5	-0.3	0	0	OOR <					3.84
IL-8 (54)	X31	G9,H9	324	307.2	19.8	6.45	445.18					25
IL-8 (54)	X32	A10	38	21.2	0	0	OOR <					3.84
IL-8 (54)	X33	B10	191	174.2	0	0	229.77					25
IL-8 (54)	X34	C10	127	110.2	0	0	149.77					33.33
IL-8 (54)	X35	D10	25	8.2	0	0	OOR <					2
IL-8 (54)	X36	E10	24	7.2	0	0	OOR <					4.54
IL-8 (54)	X37	F10,G10	290.8	273.9	66.11	24.14	392.84					25
IL-8 (54)	X38	H10	45	28.2	0	0	OOR <					3.84
IL-8 (54)	X39	A11,B11	243.3	226.4	61.16	27.01	316.73					25
IL-8 (54)	X40	C11,D11	203	186.2	60.81	32.66	250.17					25
IL-8 (54)	X41	E11,F11	18	1.2	4.24	363.65	OOR <					2
IL-8 (54)	X42	G11	965	948.2	0	0	1464.57					25
IL-8 (54)	X43	H11	31	14.2	0	0	OOR <					2
IL-8 (54)	X44	A12	43	26.2	0	0	OOR <					2
IL-8 (54)	X45	B12,C12	155.5	138.7	28.28	20.4	167.02					25
IL-8 (54)	X46	D12	14	-2.8	0	0	OOR <					3.84
IL-8 (54)	X47	E12	57	40.2	0	0	OOR <					25
IL-8 (54)	X48	G12,H12	34.8	17.9	7.42	41.44	OOR <					2
***Value not available / --- = Designated as an outlier
*Value extrapolated beyond standard range
OOR = Out of Range / OOR> = Out of Range Above / OOR< = Out of Range Below
Exp Conc = Expected Concentration / Obs Conc = Observed Concentration
Ratio = Member/Reference
Regression Type: Logistic - 5PL
Std. Curve: FI = 68.3086 + (9987.69 - 68.3086) / ((1 + (Conc / 188.698)^-0.691481))^2.05783
FitProb. = 0.0000, ResVar. = 23.9867

## Sheet: IL9 (77)
Analyte	Type	Well	FI	FI - Bkgd	Std Dev	%CV	Obs Conc	Exp Conc	(Obs/Exp) * 100	Group	Ratio	Dilution
IL9 (77)	B	A1,B1,F12	26.7	26.7	10.02	37.56						1
IL9 (77)	S1	A3,B3	11609	11582.3	0	0	21860.7	22978	95			1
IL9 (77)	S2	G2,H2	10437.3	10410.6	1756.1	16.87	7870.46	5744.5	137			1
IL9 (77)	S3	E2,F2	5966.3	5939.6	851.71	14.34	1110.89	1436.13	77			1
IL9 (77)	S4	C2,D2	3910	3883.3	106.07	2.73	505.29	359.03	141			1
IL9 (77)	S5	A2,B2	1013.3	986.6	180.67	18.31	82.35	89.76	92			1
IL9 (77)	S6	G1,H1	316.5	289.8	44.55	15.37	20.21	22.44	90			1
IL9 (77)	S7	E1,F1	161.5	134.8	0	0	7.95	5.61	142			1
IL9 (77)	S8	C1,D1	70.8	44.1	10.25	23.26	1.04	1.4	74			1
IL9 (77)	C1	C3,D3	9381	9354.3	1954.44	20.89	4361.39	0	***			1
IL9 (77)	C2	E3,F3	3546	3519.3	4791.36	136.14	432.37	0	***			1
IL9 (77)	C3	G3,H3	72.3	45.6	54.09	118.67	1.15	0	***			1
IL9 (77)	X1	A4,B4	210.5	183.8	37.48	20.39	294.08					25
IL9 (77)	X2	C4,D4	132	105.3	63.64	60.42	11.37					2
IL9 (77)	X3	E4,F4	102.8	76.1	18.03	23.7	86.39					25
IL9 (77)	X4	G4,H4	40.5	13.8	19.09	138.01	OOR <					2
IL9 (77)	X5	A5,B5	175	148.3	35.36	23.84	224.88					25
IL9 (77)	X6	C5,D5	44	17.3	24.04	138.7	OOR <					2
IL9 (77)	X7	E5,F5	106	79.3	32.53	41	92.56					25
IL9 (77)	X8	G5,H5	73	46.3	2.83	6.1	2.42					2
IL9 (77)	X9	A6,B6	184.8	158.1	43.49	27.51	243.81					25
IL9 (77)	X10	C6	52	25.3	0	0	OOR <					4.17
IL9 (77)	X11	D6	84.5	57.8	0	0	51.9					25
IL9 (77)	X12	E6	28	1.3	0	0	OOR <					49
IL9 (77)	X13	F6	60.5	33.8	0	0	*0.54					2
IL9 (77)	X14	G6	64.5	37.8	0	0	*1.90					3.33
IL9 (77)	X15	H6	42	15.3	0	0	OOR <					12.2
IL9 (77)	X16	A7,B7	239.8	213.1	10.96	5.14	351.66					25
IL9 (77)	X17	C7,D7	156.5	129.8	96.87	74.61	189.12					25
IL9 (77)	X18	E7	62	35.3	0	0	*0.77					2
IL9 (77)	X19	F7	51	24.3	0	0	OOR <					5
IL9 (77)	X20	G7,H7	150.5	123.8	19.09	15.42	177.57					25
IL9 (77)	X21	A8	123	96.3	0	0	22.68					4.54
IL9 (77)	X22	B8,C8	143.5	116.8	20.51	17.55	164.11					25
IL9 (77)	X23	D8	***	***	***	***	***					10
IL9 (77)	X24	E8,F8	188	161.3	4.24	2.63	250.13					25
IL9 (77)	X25	G8	50	23.3	0	0	OOR <					2.7
IL9 (77)	X26	H8	42	15.3	0	0	OOR <					2.5
IL9 (77)	X27	A9,B9	202.5	175.8	44.55	25.34	278.42					25
IL9 (77)	X28	C9,D9	188.8	162.1	26.52	16.36	251.59					25
IL9 (77)	X29	E9	61	34.3	0	0	*0.62					2
IL9 (77)	X30	F9	34	7.3	0	0	OOR <					3.84
IL9 (77)	X31	G9,H9	383	356.3	137.18	38.5	640.97					25
IL9 (77)	X32	A10	***	***	***	***	***					3.84
IL9 (77)	X33	B10	403	376.3	0	0	682.32					25
IL9 (77)	X34	C10	196.5	169.8	0	0	355.56					33.33
IL9 (77)	X35	D10	43	16.3	0	0	OOR <					2
IL9 (77)	X36	E10	68	41.3	0	0	*3.79					4.54
IL9 (77)	X37	F10,G10	189.3	162.6	30.76	18.92	252.56					25
IL9 (77)	X38	H10	43	16.3	0	0	OOR <					3.84
IL9 (77)	X39	A11,B11	97.8	71.1	85.21	119.87	76.93					25
IL9 (77)	X40	C11,D11	99.8	73.1	20.86	28.54	80.71					25
IL9 (77)	X41	E11,F11	43.3	16.6	6.72	40.51	OOR <					2
IL9 (77)	X42	G11	54	27.3	0	0	OOR <					25
IL9 (77)	X43	H11	40	13.3	0	0	OOR <					2
IL9 (77)	X44	A12	49	22.3	0	0	OOR <					2
IL9 (77)	X45	B12,C12	157.5	130.8	45.96	35.13	191.05					25
IL9 (77)	X46	D12	52	25.3	0	0	OOR <					3.84
IL9 (77)	X47	E12	32	5.3	0	0	OOR <					25
IL9 (77)	X48	G12,H12	35	8.3	12.73	152.74	OOR <					2
***Value not available / --- = Designated as an outlier
*Value extrapolated beyond standard range
OOR = Out of Range / OOR> = Out of Range Above / OOR< = Out of Range Below
Exp Conc = Expected Concentration / Obs Conc = Observed Concentration
Ratio = Member/Reference
Regression Type: Logistic - 5PL
Std. Curve: FI = 30.238 + (12656.6 - 30.238) / ((1 + (Conc / 914.427)^-0.816403))^1.23084
FitProb. = 0.0000, ResVar. = 13.3372

[truncated: 18 more sheets: IL10 (56), IL12p70 (75), IL13 (51), IL15 (73), IL17a (76), BasicFGF (44), Eotaxin (43), GCSF (57), GMCSF (34), IFNg (21), IP10 (48), MCP-1 CCL2 (53), MIP1a (55), MIP1b (18), PDGF_BB (47), RANTES (37), TNFa (36), VEGF (45)]
