# Supplementary material for: Comparative analysis of cytokine profiles of glaucomatous tears and aqueous humour reveals potential biomarkers for trabeculectomy complications
Source: FEBS Open Bio. 2019 Apr 23;9(5):1020–8. doi: 10.1002/2211-5463.12637 (PMC6487689; doi:10.1002/2211-5463.12637)
Supplement: Supplementary file 2 — Table S2. Clinical features and sample characteristics of patients with glaucoma. In case of each patient recruited the type of glaucoma, age, gender, number of preoperatively used drugs, the tear flow rate, collected tear volume and tear protein concentration, the collected AH volume and AH protein concentration and the presence of postoperative complications are presented along with the concentrations of the 27 cytokines and chemokines. [file FEB4-9-1020-s002.xlsx]

## Sheet: Munka1
Sample	Number of preoperative drugs (eydrops)	Postoperative complication	Gender	Sample type	Glaucoma type	Age (year)	Tear flow rate (µl/min)	Tear volume (µl)	Tear total protein concentration (mg/ml)	AH volume (µl)	AH concentration (mg/ml)	Analyte concentration (pg/ml)
Patient code/Eye		Complication=1, No complication=0	Male=0, Female=1	Tear=1, AH=2	POAG=1, PACG=2							IL1b	IL1ra	IL2	IL4	IL5	IL6	IL7	IL8	IL9	IL10	IL12p70	IL13	IL15	IL17A	Eotaxin	BasicFGF	GCSF	GMCSF	IFNg	IP10	MCP1	MIP1a	MIP1b	PDGF_BB	RANTES	TNFa	VEGF
G0150 OD	max. therapy	1	0	1	2	60	4.15	8.3	4.52	NA	NA	70.15	1585.93	38.99	80.37	589.84	86.5	1063	339.78	294.08	662.38	589.6	331.54	290.5	2320.61	1099.83	492.62	884.78	255.39	4246.96	4674.97	1168.19	79.82	64.67	1046.67	269.04	1887.55	631.18
G0021 OS	2	0	1	1	1	23	4.75	9.5	4.42	NA	NA	70.15	7650.27		53.27	793.38	116.05	704.06	611.59	86.39	710.71	533.74	308.97	215.37	1946.29	405.96	555.35	757.86	268.19	4353.34	9301.34	1000.57	73.69	38.53	626.95	238.05	2231.61	1902.9
G0182 OS	max. therapy	0	1	1	1	83	6.25	12.5	2.87667	NA	NA	85.48	3490.4	16.98	89.9	832.04	132.31	978.78	354.63	224.88	711.86	494.46	254.94	332.31	1963.06	681.77	527.83	929.2	467.13	4146.5	3503.48	1354.4	82.74	66.78	757.5	286.57	2151.08	1237.16
G0067 OS	2	ND	0	1	1	46	5	10	6.4	NA	NA	30.33	1463.5		39.96	474.2	39.11	441.18	306.96	92.56	238.67	347.2	102.12	125.44	908.43	365.83	255.34	361.01	101.91	1654.49	4347.43	508.08	36.82	19.93	227.81	132.54	615.4	395.61
G0188 OD	max. therapy	1	0	1	2	46	2.5	5	4.71	NA	NA	87.17	7105.43	36.18	80.88	287.44	126.76	565.95	345.41	243.81	783.33		327.03	280.33	1996.63	792.7	450.51	1078.31	441.99	3779.49	14623.7	1130.08	60.42	30.51	796.06	223.36	1898.53	1242.3
G0009 OD	max. therapy	1	0	1	1	73	3.25	6.5	1.68	NA	NA	11.43	1161.68		30.97	293.65	35.77	235.48	629.73	51.9		314.16	113.73	96.14	207.6	363.12	88.34	341.94	159.63	822.21	20595.2	373.51	30.63	10.42	98.47	53.19	346.29	199.31
G0176 OS	max. therapy	0	0	1	1	62	2.75	5.5	3.47555	NA	NA	96.11	3083.35	48.58	91.93	731.78	156.51	850.73	295.91	351.66	864.24	550.06	509.75	329.88	2279.95	751.77	584.91	991.06	751.28	5773.68	3564.75	1179.03	115.43	82.05	1443.02	266.2	4497.37	1482.27
G0176 OD	max. therapy	0	0	1	1	62	6	9	2.28987	NA	NA	95.54	2543.42	28.09	79.96	737.65	106.69	964.11	240.44	189.12	642.84	547.33	523.12	286.14	3304.99	931.23	563.66	1125.9	400.47	5869.75	3172.76	1124.61	95.56	89	1092.78	293.08	1645.95	1045.87
G0100 OS	3	0	0	1	1	71	3.25	6.5	8.38	NA	NA	79.58	2125.43	2.82	70	659.51	107.62	864.63	286.03	177.57	693.44	599.84	331.99	219.68	1896.03	973.9	498.12	827.67	480.15	5629.16	11999.2	1648.29	78.99	65.66	995.81	250.94	2143.76	1436.57
G0184 OD	max. therapy	0	1	1	2	73	5.75	11.5	2.48705	NA	NA	17.01	3948.51		65.81	348.7	81.22	529.16	596.14	164.11	60.09	337.67	244.44	195.8	1358.95	525.94	304.23	1192.53	452.39	2383.3	15296	595.61	56.78	9.13	243.93	179.19	1331	437.86
G0170 OS	max. therapy	0	0	1	1	67	2.75	5.5	9.29	NA	NA	54.39	1869.12		90.51	642.95	91.41	696.32	218.57	250.13	412.26	348.8	303.99	135.27	1078.87	889.32	377.41	773.73	539.3	4334.59	5892.85	884.16	86.8	30.63	831.53	196.33	1565.4	626.54
G0187 OD	max. therapy	0	0	1	1	67	9.5	19	6.50032	NA	NA	68.23	2338.39	8.27	67.28	693.4	117.7	691.9	178.85	278.42	601.48	357.62	231.62	248.48	1283.66	844.73	290.83	735.65	276.73	4070.95	16459.5	994.93	51.17	31.68	512.46	225.99	1312.68	874.36
G0186 OD	3	1	1	1	1	61	7.25	14.5	1.35092	NA	NA	62.76	3132.79		57.77	533.56	84.07	685.25	228.91	251.59	436.34	563.76	272.25	95.22	1431.21	596.85	432.87	710.27	250.27	3696.58	2336.24	922.74	62.81	39.01	735.08	207.44	1521.46	780.8
G0148 OS	max. therapy	1	0	1	2	70	3.5	7	6.89	NA	NA	127.2	14985.9	51.03	103.25	889.21	209.72	967.26	445.18	640.97	1059.51	741.4	519.11	479.92	2746.68	1275.23	747.91	1154.45	458.46	5277.77	3340.79	1691.31	105.65	116.72	1365.68	360.15	2634.27	1316.38
G0107 OS #	0	0	1	1	1	22	1.75	3.5	2.53	NA	NA	123.85	3566.84	20.81	73.24	863.92	124.57	869.75	189.77	518.94	688.71	648.67	367.16	274.89	3121.86	1083.42	423.89	1147.98	369.08	7983.65	3655.09	1749.93	97.79	68.71	1652.83	386.32	1918.74	922.6
G0190 OD	max. therapy	0	1	1	2	43	2.5	5	4.2	NA	NA	68.78	1874.57		56.49	714.69	92.98	1015.31	392.84	252.56	436.34	573.87	359.45	139.5	1929.53	801.99	420.79	941.89	461.06	3912.91	3156.94	1098.99	77.52	44.52	703.14	235.13	1828.99	457.01
G0039 OS	max. therapy	0	0	1	2	67	4.75	9.5	3.38	NA	NA	77.63	1210.61		68.22	644.34	121.26	742.52	250.17	80.71	493.65	444.87	308.51	215.37	1869.26	866.51	333.24	878.43	399.61	3779.49	2326.2	1261.27	75.1	84.07	560.86	228.29	1473.85	480.73
G0041 OD #	max. therapy	1	0	1	2	59	2.6	3.7	4.48	NA	NA	5.92	9319.85		13.37	84.31	11.98	82.56				102.81	67.52			188.49	51.07	90.49	0	430.95	7914.37		18.12	4.36	47.67	8.61	168.45	165.75
G0093 OS	max. therapy	0	1	1	1	64	2.5	5*	3.29	NA	NA	47.49	1686.64		59.79	466.12	62.46	620.44	167.02	191.05	489.07	387.74	231.62	200.56	1372.07	428.36	285.84	581.73	492.31	3239.04	13954.6	1097.15	67.89	11.39	677.67	168.37	1301.69	566.62
G0002 OS	3	1	1	1	2	64	1.5	4,5*	5.198	NA	NA	1.13	15127.7		0.64			24.95				36.38	32.09			285.62					9203.35						227.85
G0150 OD	max. therapy	1	0	2	2	60	NA	NA	NA	52	0.15	0.18	1340.6	9.8	0.55	1.83	4.18		37.3	11.37		26.32	7.74	23.43	23.69	39.64	2.62	4.3	93.6	23.24	405.1	468.92	0.84	34.4	3.4	2.57	0.28	390.1
G0021 OS	2	0	1	2	1	23.144	NA	NA	NA	91	1.2		542.3		1.02	1.83		8.08			7.88	9.7	3.97	20.19	16.61	40.05	2.11	349.18	52.51		1125.28	565.39	0.55	2.03	4.02	34.07	25.04	21.73
G0182 OS	max. therapy	0	1	2	1	83	NA	NA	NA	59	0.16	0.09	596.71	3.37	0.39		1.95		8.87			11.1	2.26	24.02	6.37	19.39	4.6		58.69		393.8	357.5		2.7	1.21	0	7.51	107.39
G0067 OS	2	ND	0	2	1	46	NA	NA	NA	58	1.82	0.16	18319.6	2.65	0.71		16.48	8.93		2.42		18.36	9.18	14.9	14.05	50.88	11.98	8.64	85.46	69.02	734.77	504.72	1.17	8.73	9.2	130.24	17.34	310.51
G0009 OD	max. therapy	1	0	2	2	46	NA	NA	NA	40	0.17	0.04	431.09	11.73	0.33	10.38	20.27		8.74			22.02		27.59	76.66	58.76			280.99		0.93	295.24	0.05	7.06	8.82	7.75	23.13	115.43
G0188 OD	max. therapy	1	0	2	1	73	NA	NA	NA	12	1.77		714.36	1.61	0.35	8.28	2.21			1.22		9.51	2.18	23.17	7.47	77.26	4.33		140.33		258.82	265.99	1.46	5.64	3.97	3.98	13.49	60.35
G0176 OS	max. therapy	0	0	2	1	62	NA	NA	NA	4.1	1.27		1074.06		0.96		9.47					61.47	15.12	67.82	56.46	203.18	22.32		599.5		236.55	481.65	1.99		34.82	16.71	31.21	241.78
G0176 OD	max. therapy	0	0	2	1	62	NA	NA	NA	36	0.17	0.17	182.45	10.96	0.3	5.39	37.22			0.77		7.09	8.35	27.82	41.83	91.52	1.1	5.2	189.83	5.8	8.88	445.56	0.59	27.67	14.78	5.56	6.78	145.6
G0100 OS	3	0	0	2	1	71	NA	NA	NA	15	2.05		5592.99	5.18	7.42		6.83	46.1		22.68		13.03	18.54	25.93	112.7	413.48	6.23	5.41	212.47		773.6	636.39		15.86	34.25	205.63	0.65	117.72
G0184 OD	max. therapy	0	1	2	2	73	NA	NA	NA	5	0.41	0.06	2885.44	7.24	0.79	24.89	30.75					22.41	10.64	78.32	183.85	114.25	8.47	96.08	512.37		105.77	631.28	1.05	26.12	13.94	17.4		211.48
G0170 OS	max. therapy	0	0	2	1	67	NA	NA	NA	18.5	0.55	0.08	62.62	4.55	0.59	5.03	3.2	5.77			10.53	6.15		26.42	7.71	23.95	4.64		120	19.79	110.83	489.91	1	8.32	4.87	5.64	2.03	34.12
G0187 OD	max. therapy	0	0	2	1	67	NA	NA	NA	24	0.03	0.15	1833.87	6.01	0.06	3.42	4.06				58.57	11.89	1.16	20.63	7.13	45.57	5.62		148.94		594.72	276.63	0.53	2.13	3.49	2.77	5.65	103.25
G0186 OD	3	1	1	2	1	61	NA	NA	NA	39	0.04	1.55	2990.56	3.5	0.3	12.95	1.41			0.62		9.68	4.97	8.24	32.82	41.08	5.26		152.47	11.9	82.78	150.71	2.26	1.37	3.28	3.72	2.78	105.43
G0148 OS	max. therapy	1	0	2	2	70	NA	NA	NA	13	3.05		17664.1		0.58	14.76	4.55	123.07			36.3	25.47		31.39	159.76	54.94	9.39	40.8	83.1		1602.53	300.6	2.83	15.85	285.97	155.94	84.91	69.29
G0107 OS	0	0	1	2	1	22	NA	NA	NA	36	0.48		233.42	3.02		2.63	2.53			3.79		11.04	2.32	30.21	36.13	28.18	13.42		200.15		61.11	194.34	2.48	5.63	10.76	3.53	11.09	36.3
G0190 OD	max. therapy	0	1	2	2	43	NA	NA	NA	17	1.21		465.17	0.26		2.82	6.18	0.57				26.26	4.76	41.87	110.75	78.26		2.11	225.18	5.32	344.74	710.79	2.21	3.76	5.35	3.37		228.76
G0039 OS	max. therapy	0	0	2	2	67	NA	NA	NA	13	3.62		886.38	2.53		2.45	1.49					3.11	1.35	9.47	14.75	67.39	5.18		95.31		35.05	27.93		0.58	3.5	94.51	6.92	14.9
G0041 OD	max. therapy	1	0	2	2	59	NA	NA	NA	136	0.15		14.94	0.38	0.21	5.72	1.73	3.45				6.07	1.68	8.35	8.36	9.17	5.19		40.5		137.76	152.31	0.02	15.15			0.28	68.52
G0093 OS	max. therapy	0	1	2	1	64	NA	NA	NA	24.5	3.78	0.13	221.87				3.39					13.26	1.96	22.36	10.96	46.47	2.68		185.75		80.59	196.99	1.87	7.62	8.93	3.55	35	128.33
G0002 OS	3	1	1	2	2	64	NA	NA	NA	90	2.7						0.76	2				6.65	0.83	9.18	6.81	13.84			51.74		591.43	156.18	0.27	0.59		0.69	3.62	96.65
% of AH samples with results other than 0												50	95	75	75	70	95	40	15	35	20	100	85	100	100	100	85	40	100	30	100	100	85	95	90	95	90	100
% of tear samples with results other than 0												100	100	45	100	95	95	100	90	90	85	95	100	90	90	100	95	95	90	95	100	90	95	95	95	95	100	95
Abbreviations:
ND - no data
NA - not applicable
# - only one replicate was considered due to low available sample volume
* - sample collected during a previous consultation before trabeculectomy - for details see Materials and Methods
