# Supplementary material for: Comparative analysis of cytokine profiles of glaucomatous tears and aqueous humour reveals potential biomarkers for trabeculectomy complications
Source: FEBS Open Bio. 2019 Apr 23;9(5):1020–8. doi: 10.1002/2211-5463.12637 (PMC6487689; doi:10.1002/2211-5463.12637)
Supplement: Supplementary file 3 — Table S3. Comparison of the concentrations of cytokines and chemokines measured in tears and aqueous humour to data published in the scientific literature. [file FEB4-9-1020-s003.xlsx]

## Sheet: Munka1
	Current study		Duvesh et. al. [43]		Sharma et.al. [24]	Garweg et.al. [44]				Martinez de la Casa et.al. [29]
Cytokine concentration (pg/ml)	Tear	AH	POAG AH	Cataracta AH	Cataracta AH	Control AH	Early PEX AH	Late PEX AH	Late PEX+ luxation AH	Control tear	Tear from Xalatan users	Tear from Monoprost users
bFGF	725,48±114,51	75,86±26,13	4.92	7.22	20,66±2,62	NS	NS	NS	NS	303,67±215,90	547,02±355,85	358,46±435,10
Eotaxin	388,04±71,72	5,95±1,99	10.41	7.9	11,73±1,57	5.7	8.2	9.8	45.1	396,77±251,72	512,45±327,51	385,54±352,04
G-CSF	774,46±131,24	25,58±20,46	2.55	3.14	1.26	NS	NS	NS	NS	621,68±483,07	700,72±489,66	596,67±722,30
GM-CSF	358,06±73,92	174,49±49,2	287.22	462.08	NS	69	98	111.7	280.3	168,91±124,44	227,03±136,41	162,25±201,80
IFN-g	3762,96±680,68	6,75±4,84	ND	ND	NS	NS	NS	NS	NS	2034,27±1331,88	2677,13±1857,30	1989,44±1852,67
IL-10	497,45±116,38	5,96±4,7	8.27	10.86	NS	0.3	3.8	4.7	31.6	243,01±182,77	392,86±295,55	290,68±351,42
IL-12	450,22±72,97	16,98±4,63	30.93	31.18	NS	NS	NS	NS	NS	334,28±222,28	505,92±328,43	377,24±443,19
IL-13	293,49±52,67	4,90±1,93	3.42	2.83	NS	NS	NS	NS	NS	120,99±95,26	193,62±129,48	138,74±160,53
IL-15	211,71±43,68	26,80±5,69	16.13	18.42	NS	NS	NS	NS	NS	149,26±107,10	228,37±130,37	122,86±76,12
IL-17	1670,93±352,26	47,26±20,82	7.5	14.61	NS	NS	NS	NS	NS	343,83±332,85	634,36±472,46	295,49±280,22
IL-1b	64,18±13,65	0,23±0,15	0.32	0.37	NS	0.6	0.4	0.5	2.3	51,99±44,38	73,74±60,01	53,10±67,05
IL-1ra	3236,83 ±824,22	1113,62 ±504,18	7.16	12.73	5,81±0,96	NS	NS	NS	NS	18120,10 ±17296,27	14150,58 ±10067,61	14069,58 ±10054,80
IL-2	12,77±7,47	6,58±3,18	ND	ND	NS	0.5	1.1	1	3.5	79,48±67,76	130,22±84,72	68,69±63,21
IL-4	63,94±9,91	0,72±0,36	ND	ND	NS	3.4	32	48.6	212.5	58,93±40,28	75,10±53,41	57,48±54,07
IL-5	553,52±102,4	4,82±2,36	0.36	0.58	NS	NS	NS	NS	NS	150,56±133,52	258,91±221,34	181,62±217,64
IL-6	94,64±17,75	43,77±31,11	26.97	47.33	5,81±3,66	4.1	2.2	3.1	118.6	161,79±150,37	185,92±131,44	162,51±171,08
IL-7	686,74±109,95	9,85±7,47	3.74	3.69	NS	NS	NS	NS	NS	442,35±343,28	631,08±475,92	488,20±461,86
IL-8	315,37±55,32	2,74±2,33	19.57	10.6	4,94±1,01	3.7	3.7	6.5	79.8	573,88±465,33	475,80±314,45	428,52±289,48
IL-9	210,35±57,31	2,13±1,67	1.35	2.66	NS	NS	NS	NS	NS	230,65±168,14	339,96±244,85	272,26±281,40
IP-10	7816,74±2268,70	383,96±157,47	386.23	61.91	NS	42	33.4	64.2	590.8	25632,69 ±28754,16	14130,95 ±15142,54	21529,78 ±20541,95
MCP-1	1004,36±179,03	365,66±82,18	809.68	598.16	308,87±95,85	244.5	368.1	361.6	2296.5	489,70±304,50	633,31±388,62	560,0±463,19
MIP-1a	67,12±11,05	1,05±0,39	1.43	0.91	7,13±1,2	0.8	0.9	1.1	7.2	54,92±38,41	70,14±44,04	52,88±55,96
MIP-1b	45,41±13,08	9,98±3,95	51.29	20.77	21,70±6,97	NS	NS	NS	NS	174,03±176,80	124,14±77,96	107,33±129,72
PDGF-BB	707,12±173,6	22,71±14,34	ND	ND	NS	NS	NS	NS	NS	126,17±113,44	234,96±201,35	166,56±248,59
RANTES	210,20±35,7	34,91±22,33	ND	ND	2,33±0,76	NS	NS	NS	NS	320,03±218,74	394,26±228,71	305,15±308,74
TNF-a	1466,11±265,38	13,49±6,78	4.4	6.95	NS	6.8	5.1	6.6	47.8	317,12±263,14	602,44±502,04	265,71±263,83
VEGF	805,66±200,44	130,83±37,16	135.35	144.85	214,98±45,5	NS	NS	NS	NS	476,41±286,34	495,52±282,81	464,41±312,76
ND - not detected
NS - not studied
