# Supplementary material for: Comparative analysis of cytokine profiles of glaucomatous tears and aqueous humour reveals potential biomarkers for trabeculectomy complications
Source: FEBS Open Bio. 2019 Apr 23;9(5):1020–8. doi: 10.1002/2211-5463.12637 (PMC6487689; doi:10.1002/2211-5463.12637)
Supplement: Supplementary file 4 — Table S4. The effect of gender, type of glaucoma and the number of eye drops administrated on the concentration of cytokines and chemokines. The number of cases in each group, the mean rank, the sum of ranks and the p values given by the nonparametric Manny‐Whitney U‐test are shown in case of each analyte. [file FEB4-9-1020-s004.xlsx]

## Sheet: Munka1
Analyte	Number of drops used	Number of cases in the group	Mean Rank	Sum of Ranks	p value	Gender	Number of cases in the group	Mean Rank	Sum of Ranks	p value	Type of glaucoma	Number of cases in the group	Mean Rank	Sum of Ranks	p value
IL1b	less than 3 drops	3	11.8333	35.5	0.689	Male	12	11.2917	135.5	0.473	POAG	12	11.0417	132.5	0.624
	3 or more drops	17	10.2647	174.5		Female	8	9.3125	74.5		PACG	8	9.6875	77.5
	Total	20				Total	20				Total	20
IL1ra	less than 3 drops	3	11.3333	34	0.842	Male	12	8.91667	107	0.157	POAG	12	9.08333	109	0.208
	3 or more drops	17	10.3529	176		Female	8	12.875	103		PACG	8	12.625	101
	Total	20				Total	20				Total	20
IL2	less than 3 drops	3	9	27	0.689	Male	12	12.0833	145	0.157	POAG	12	10.4167	125	0.97
	3 or more drops	17	10.7647	183		Female	8	8.125	65		PACG	8	10.625	85
	Total	20				Total	20				Total	20
IL4	less than 3 drops	3	7.33333	22	0.358	Male	12	12	144	0.181	POAG	12	10.8333	130	0.792
	3 or more drops	17	11.0588	188		Female	8	8.25	66		PACG	8	10	80
	Total	20				Total	20				Total	20
IL5	less than 3 drops	3	14.3333	43	0.258	Male	12	10.1667	122	0.792	POAG	12	12.0833	145	0.157
	3 or more drops	17	9.82353	167		Female	8	11	88		PACG	8	8.125	65
	Total	20				Total	20				Total	20
IL6	less than 3 drops	3	11	33	0.921	Male	12	11.1667	134	0.571	POAG	12	10.9167	131	0.734
	3 or more drops	17	10.4118	177		Female	8	9.5	76		PACG	8	9.875	79
	Total	20				Total	20				Total	20
IL7	less than 3 drops	3	10	30	0.921	Male	12	10.5	126	1	POAG	12	10.6667	128	0.91
	3 or more drops	17	10.5882	180		Female	8	10.5	84		PACG	8	10.25	82
	Total	20				Total	20				Total	20
IL8	less than 3 drops	3	12	36	0.689	Male	12	10.4583	125.5	0.97	POAG	12	10	120	0.678
	3 or more drops	17	10.2353	174		Female	8	10.5625	84.5		PACG	8	11.25	90
	Total	20				Total	20				Total	20
IL9	less than 3 drops	3	10	30	0.921	Male	12	10.625	127.5	0.91	POAG	12	11	132	0.678
	3 or more drops	17	10.5882	180		Female	8	10.3125	82.5		PACG	8	9.75	78
	Total	20				Total	20				Total	20
IL10	less than 3 drops	3	11.6667	35	0.765	Male	12	11.0833	133	0.624	POAG	12	11.125	133.5	0.571
	3 or more drops	17	10.2941	175		Female	8	9.625	77		PACG	8	9.5625	76.5
	Total	20				Total	20				Total	20
IL12p70	less than 3 drops	3	12.3333	37	0.616	Male	12	10.0833	121	0.734	POAG	12	11.3333	136	0.473
	3 or more drops	17	10.1765	173		Female	8	11.125	89		PACG	8	9.25	74
	Total	20				Total	20				Total	20
IL13	less than 3 drops	3	10.6667	32	1	Male	12	11.2083	134.5	0.521	POAG	12	10.5833	127	0.97
	3 or more drops	17	10.4706	178		Female	8	9.4375	75.5		PACG	8	10.375	83
	Total	20				Total	20				Total	20
IL15	less than 3 drops	3	9.83333	29.5	0.842	Male	12	11.5	138	0.384	POAG	12	10.7917	129.5	0.792
	3 or more drops	17	10.6176	180.5		Female	8	9	72		PACG	8	10.0625	80.5
	Total	20				Total	20				Total	20
IL17A	less than 3 drops	3	12	36	0.689	Male	12	10.5417	126.5	0.97	POAG	12	10.6667	128	0.91
	3 or more drops	17	10.2353	174		Female	8	10.4375	83.5		PACG	8	10.25	82
	Total	20				Total	20				Total	20
Eotaxin	less than 3 drops	3	9	27	0.689	Male	12	11.9167	143	0.208	POAG	12	10.3333	124	0.91
	3 or more drops	17	10.7647	183		Female	8	8.375	67		PACG	8	10.75	86
	Total	20				Total	20				Total	20
BasicFGF	less than 3 drops	3	10.6667	32	1	Male	12	10.9167	131	0.734	POAG	12	11.25	135	0.521
	3 or more drops	17	10.4706	178		Female	8	9.875	79		PACG	8	9.375	75
	Total	20				Total	20				Total	20
GCSF	less than 3 drops	3	10	30	0.921	Male	12	10.4167	125	0.97	POAG	12	9.58333	115	0.427
	3 or more drops	17	10.5882	180		Female	8	10.625	85		PACG	8	11.875	95
	Total	20				Total	20				Total	20
GMCSF	less than 3 drops	3	6.33333	19	0.216	Male	12	10.4583	125.5	0.97	POAG	12	11.4167	137	0.427
	3 or more drops	17	11.2353	191		Female	8	10.5625	84.5		PACG	8	9.125	73
	Total	20				Total	20				Total	20
IFNg	less than 3 drops	3	13	39	0.479	Male	12	11.1667	134	0.571	POAG	12	12.1667	146	0.135
	3 or more drops	17	10.0588	171		Female	8	9.5	76		PACG	8	8	64
	Total	20				Total	20				Total	20
IP10	less than 3 drops	3	10.3333	31	1	Male	12	10.8333	130	0.792	POAG	12	10.9167	131	0.734
	3 or more drops	17	10.5294	179		Female	8	10	80		PACG	8	9.875	79
	Total	20				Total	20				Total	20
MCP1	less than 3 drops	3	11	33	0.921	Male	12	10.7917	129.5	0.792	POAG	12	10.75	129	0.851
	3 or more drops	17	10.4118	177		Female	8	10.0625	80.5		PACG	8	10.125	81
	Total	20				Total	20				Total	20
MIP1a	less than 3 drops	3	10.6667	32	1	Male	12	10.9167	131	0.734	POAG	12	11.5	138	0.384
	3 or more drops	17	10.4706	178		Female	8	9.875	79		PACG	8	9	72
	Total	20				Total	20				Total	20
MIP1b	less than 3 drops	3	10.6667	32	1	Male	12	11.4167	137	0.427	POAG	12	11.1667	134	0.571
	3 or more drops	17	10.4706	178		Female	8	9.125	73		PACG	8	9.5	76
	Total	20				Total	20				Total	20
PDGF_BB	less than 3 drops	3	10.6667	32	1	Male	12	11.1667	134	0.571	POAG	12	11.5	138	0.384
	3 or more drops	17	10.4706	178		Female	8	9.5	76		PACG	8	9	72
	Total	20				Total	20				Total	20
RANTES	less than 3 drops	3	12.3333	37	0.616	Male	12	10.6667	128	0.91	POAG	12	11.1667	134	0.571
	3 or more drops	17	10.1765	173		Female	8	10.25	82		PACG	8	9.5	76
	Total	20				Total	20				Total	20
TNFa	less than 3 drops	3	12.3333	37	0.616	Male	12	10.4167	125	0.97	POAG	12	11.1667	134	0.571
	3 or more drops	17	10.1765	173		Female	8	10.625	85		PACG	8	9.5	76
	Total	20				Total	20				Total	20
VEGF	less than 3 drops	3	12.3333	37	0.616	Male	12	10.9167	131	0.734	POAG	12	12.1667	146	0.135
	3 or more drops	17	10.1765	173		Female	8	9.875	79		PACG	8	8	64
	Total	20				Total	20				Total	20
Tear flow rate (µl/min)	less than 3 drops	3	10.1667	30.5	0.921	Male	12	11.0417	132.5	0.624	POAG	12	11.875	142.5	0.208
	3 or more drops	17	10.5588	179.5		Female	8	9.6875	77.5		PACG	8	8.4375	67.5
	Total	20				Total	20				Total	20
Tear total protein concentration (µg/µl)	less than 3 drops	3	11	33	0.921	Male	12	12.4167	149	0.082	POAG	12	9.75	117	0.521
	3 or more drops	17	10.4118	177		Female	8	7.625	61		PACG	8	11.625	93
	Total	20				Total	20				Total	20
